# Supplementary material for: Exposure to lysed bacteria can promote or inhibit growth of neighboring live bacteria depending on local abiotic conditions
Source: FEMS Microbiol Ecol. 2022 Feb 9;98(2):fiac011. doi: 10.1093/femsec/fiac011 (PMC8902688; doi:10.1093/femsec/fiac011)
Supplement: fiac011_Supplemental_Files [file fiac011_supplemental_files.zip]

Archive with 4 entries (4 files):
- Supplemental_table_Table_S3.docx
- Supplemental_Data.docx
- Supplemental_table_Table_S1.docx
- Supplemental_table_Table_S2.docx
